# Supplementary material for: Fixed vs adjusted-dose benznidazole for adults with chronic Chagas disease without cardiomyopathy: A systematic review and meta-analysis
Source: PLoS Negl Trop Dis. 2020 Aug 17;14(8):e0008529. doi: 10.1371/journal.pntd.0008529 (PMC7451967; doi:10.1371/journal.pntd.0008529)
Supplement: S1 Data — (CSV) [file pntd.0008529.s007.csv]

Comparison Number	Outcome Number	Subgroup Number	Name	Data Type	Statistical Method	Effect Measure	Analysis Model	Totals	Study Confidence Interval	Total Confidence Interval	Test for subgroup differences	Swap event and non-event	Entered data are on log scale (Generic Inverse Variance only)	Enter number of participants (Generic Inverse Variance, for display only)	Events 1	Mean 1	SD 1	Total 1	Events 2	Mean 2	SD 2	Total 2	O-E	Var	Effect Estimate	SE	CI Start	CI End	Weight	Q	P(Q)	I²(Q)	Tau²	Z	P(Z)	Qint	P(Qint)	I²(Qint)	df	Group Label 1	Group Label 2	Left Graph Label	Right Graph Label	Year of study	User defined order	Random sequence generation (selection bias)	Allocation concealment (selection bias)	Blinding of participants and personnel (performance bias)	Blinding of outcome assessment (detection bias)
1	0	0	Benznidazole fixed vs adjusted dose
2	0	0	Benznidazole at different fixed doses
2	1	0	Positive PCR (monotherapy)	DIC	MH	Risk Ratio	Random	Subtotals only	95%	95%	Yes	No																												Benznidazole 150 mg/dia	Benznidazole 300 mg/dia	Favours benznidazole 150	Favours benznidazole 300
2	1	1	Fixed 150 vs 300 8 weeks (follow-up 360 days)	DIC	MH	Risk Ratio	Random								2			10	6			30			1		0.2389848	4.18436649	100	0	1	0	0	0	1				0	Benznidazole 150 mg/dia	Benznidazole 300 mg/dia	Favours benznidazole 150	Favours benznidazole 300
2	1	1	BENDITA 2017a												2	0	0	10	6	0	0	30	0	0.53333333	1	0.73029674	0.2389848	4.18436649	100															2017	110	Low risk	Low risk	Low risk	Low risk
2	1	2	Fixed 150 vs 300 4 weeks (follow-up 360 days)	DIC	MH	Risk Ratio	Random								2			10	5			30			1.2		0.27442268	5.24737969	100	0	1	0	0	0.24220003	0.80862517				0	Benznidazole 150 mg/dia	Benznidazole 300 mg/dia	Favours benznidazole 150	Favours benznidazole 300
2	1	2	BENDITA 2017a												2	0	0	10	5	0	0	30	0	0.56666667	1.2	0.75277265	0.27442268	5.24737969	100															2017	110	Low risk	Low risk	Low risk	Low risk
2	1	3	Fixed 150 vs 300 2 weeks (follow-up 360 days)	DIC	MH	Risk Ratio	Random								2			10	7			30			0.85714286		0.2115717	3.47255268	100	0	1	0	0	0.21595497	0.82902285				0	Benznidazole 150 mg/dia	Benznidazole 300 mg/dia	Favours benznidazole 150	Favours benznidazole 300
2	1	3	BENDITA 2017a												2	0	0	10	7	0	0	30	0	0.50952381	0.85714286	0.71380936	0.2115717	3.47255268	100															2017	110	Low risk	Low risk	Low risk	Low risk
2	2	0	Positive PCR (combined with E1224 3000mg total )	DIC	MH	Risk Ratio	Random	Totals and subtotals	95%	95%	Yes	No			23			30	24			30			0.95833333		0.73419042	1.25090543	100	0	1	0	0	0.31308852	0.75421341	0	1	0	0	Benznidazole 150	Benznidazole 300	Favours Benznidazole 150	Favours Benznidazole 150
2	2	2	150 mg/d for 4 weeks vs 300 for 8 weeks (follow-up 360 days)	DIC	MH	Risk Ratio	Random								23			30	24			30			0.95833333		0.73419042	1.25090543	100	0	1	0	0	0.31308852	0.75421341				0	Benznidazole 150	Benznidazole 300	Favours Benznidazole 150	Favours Benznidazole 150
2	2	2	BENDITA 2017a												23	0	0	30	24	0	0	30	0	0.01847826	0.95833333	0.13593477	0.73419042	1.25090543	100															2017	46	Low risk	Low risk	Low risk	Low risk
2	3	0	Drug discontinuation due to AEs	DIC	MH	Risk Ratio	Random	Totals and subtotals	95%	95%	Yes	No			8			120	0			30			4.3553719		0.25837695	73.41701478	100	0	1	0	0	1.02094521	0.30728041	0	1	0	0	Benznidazole	Control	Favours benznidazole	Favours control
2	3	0	BENDITA 2017a												8	0	0	120	0	0	0	30	0	2.07712453	4.3553719	1.44122328	0.25837695	73.41701478	100															2017	78	Low risk	Low risk	Low risk	Low risk
2	4	0	Any Adverse events	DIC	MH	Risk Ratio	Random	Totals and subtotals	95%	95%	Yes	No			20			30	65			90			0.92695356		0.69995246	1.22757323	100	0.40257719	0.8176765	0	0	0.52926862	0.59661912	0.40172206	0.81802618	0	2	Benznidazole 150	Benznidazole 300	Favours Benznidazole 150	Favours Benznidazole 300
2	4	1	Fixed 150 vs 300 8 weeks (follow-up 360 days)	DIC	MH	Risk Ratio	Random								7			10	24			30			0.875		0.56159217	1.36331138	40.12272835	0	1	0	0	0.59018585	0.55506606				0	Benznidazole 150	Benznidazole 300	Favours Benznidazole 150	Favours Benznidazole 300
2	4	1	BENDITA 2017a												7	0	0	10	24	0	0	30	0	0.05119048	0.875	0.22625312	0.56159217	1.36331138	40.12272835															2017	312	Low risk	Low risk	Low risk	Low risk
2	4	2	Fixed 150 vs 300 4 weeks (follow-up 360 days)	DIC	MH	Risk Ratio	Random								7			10	20			30			1.05		0.65090467	1.69379642	34.50554638	0	1	0	0	0.19998016	0.84149609				0	Benznidazole 150	Benznidazole 300	Favours Benznidazole 150	Favours Benznidazole 300
2	4	2	BENDITA 2017a												7	0	0	10	20	0	0	30	0	0.05952381	1.05	0.24397502	0.65090467	1.69379642	34.50554638															2017	110	Low risk	Low risk	Low risk	Low risk
2	4	3	Fixed 150 vs 300 2 weeks (follow-up 360 days)	DIC	MH	Risk Ratio	Random								6			10	21			30			0.85714286		0.49075895	1.49705652	25.37172528	0	1	0	0	0.54178956	0.58796349				0	Benznidazole 150	Benznidazole 300	Favours Benznidazole 150	Favours Benznidazole 300
2	4	3	BENDITA 2017a												6	0	0	10	21	0	0	30	0	0.08095238	0.85714286	0.28452132	0.49075895	1.49705652	25.37172528															2017	110	Low risk	Low risk	Low risk	Low risk
2	5	0	Any Serious Adverse events (SAE)	DIC	PETO	Peto Odds Ratio	Fixed	Totals and subtotals	95%	95%	Yes	No			0			30	2			90			0.2545085		0.00994318	6.51447431	100	0	1	0	0	0.82717019	0.40814061	0	1	0	0	Benznidazole 150	Benznidazole 300	Favours Benznidazole 150	Favours Benznidazole 300
2	5	2	Fixed 150 vs 300 8 weeks (follow-up 360 days)	DIC	PETO	Peto Odds Ratio	Fixed								0			10	2			30			0.2545085		0.00994318	6.51447431	100	0	1	0	0	0.82717019	0.40814061				0	Benznidazole 150	Benznidazole 300	Favours Benznidazole 150	Favours Benznidazole 300
2	5	2	BENDITA 2017a												0	0	0	10	2	0	0	30	-0.5	0.36538462	0.2545085	1.65434038	0.00994318	6.51447431	100															2017	312	Low risk	Low risk	Low risk	Low risk
2	5	3	Fixed 150 vs 300 4 weeks (follow-up 360 days)	DIC	PETO	Peto Odds Ratio	Fixed								0			10	0			30			0		0	0	0	0	0	0	0	0	0				0	Benznidazole 150	Benznidazole 300	Favours Benznidazole 150	Favours Benznidazole 300
2	5	3	BENDITA 2017a												0	0	0	10	0	0	0	30	0	0	0	0	0	0	0															2017	110	Low risk	Low risk	Low risk	Low risk
2	5	4	Fixed 150 vs 300 2 weeks (follow-up 360 days)	DIC	PETO	Peto Odds Ratio	Fixed								0			10	0			30			0		0	0	0	0	0	0	0	0	0				0	Benznidazole 150	Benznidazole 300	Favours Benznidazole 150	Favours Benznidazole 300
2	5	4	BENDITA 2017a												0	0	0	10	0	0	0	30	0	0	0	0	0	0	0															2017	110	Low risk	Low risk	Low risk	Low risk
3	0	0	Benznidazole versus Placebo: efficacy
3	1	0	Positive serology at one year	DIC	MH	Risk Ratio	Random	Totals and subtotals	95%	95%	Yes	No			289			339	341			357			0.9372945		0.81593298	1.07670729	100	8.81673077	0.00298483	88.65792745	0.00888802	0.91531786	0.3600248	0	1	0	1	Benznidazole	Control	Favours benznidazole	Favours control
3	1	1	Fixed dose	DIC	MH	Risk Ratio	Random								0			0	0			0			0		0	0	0	0	0	0	0	0	0				0	Benznidazole	Control	Favours benznidazole	Favours control
3	1	3	Adjusted dose	DIC	MH	Risk Ratio	Random								289			339	341			357			0.9372945		0.81593298	1.07670729	100	8.81673077	0.00298483	88.65792745	0.00888802	0.91531786	0.3600248				1	Benznidazole	Control	Favours benznidazole	Favours control
3	1	3	Rodriges Coura 1997												26	0	0	26	24	0	0	24	0	0.00151514	1	0.03892478	0.92654639	1.07927678	48.11429309															1997	70	Low risk	Low risk	Unclear risk	Low risk
3	1	3	TRAENA 2015a												263	0	0	313	317	0	0	333	0	0.00075896	0.88266597	0.02754931	0.83626972	0.93163628	51.88570691															2015	106	Low risk	Low risk	Low risk	Low risk
3	2	0	Positive PCR	DIC	MH	Risk Ratio	Random	Totals and subtotals	95%	95%	Yes	No			58			373	260			347			0.19809608		0.15586643	0.25176721	100	0.91213998	0.92281275	0	0	13.23525171	0	0.87856772	0.83059669	0	4	Benznidazole	Placebo	Favours benznidazole	Favours control
3	2	1	Fixed dose 200 mg/d for 60 days (follow-up 180 days)	DIC	MH	Risk Ratio	Random								0			0	0			0			0		0	0	0	0	0	0	0	0	0				0	Benznidazole	Placebo	Favours benznidazole	Favours control
3	2	1	Morillo 2017												3	0	0	30	27	0	0	30	0	0	0	0	0	0	0															2017	44	Low risk	Low risk	High risk	Low risk
3	2	2	Fixed dose 200 mg/d for 60 days (follow-up 360 days)	DIC	MH	Risk Ratio	Random								3			30	25			30			0.12		0.04053285	0.35526737	4.87937719	0	1	0	0	3.82874602	0.0001288				0	Benznidazole	Placebo	Favours benznidazole	Favours control
3	2	2	Morillo 2017												3	0	0	30	25	0	0	30	0	0.30666667	0.12	0.55377492	0.04053285	0.35526737	4.87937719															2017	44	Low risk	Low risk	High risk	Low risk
3	2	3	Fixed dose 150 mg/d for 4 weeks (follow-up 360 days)	DIC	MH	Risk Ratio	Random								6			30	29			30			0.20689655		0.10083274	0.42452665	11.12664815	0	1	0	0	4.29630521	0.00001737				0	Benznidazole	Placebo	Favours benznidazole	Favours control
3	2	3	BENDITA 2017a												6	0	0	30	29	0	0	30	0	0.13448276	0.20689655	0.36671891	0.10083274	0.42452665	11.12664815															2017	308	Low risk	Low risk	Low risk	Low risk
3	2	4	Fixed dose 300 mg/d any duration of treatment (follow-up 360 days)	DIC	MH	Risk Ratio	Random								18			90	29			30			0.20689655		0.13614402	0.31441839	32.81893697	0	1	0	0	7.378621	0				0	Benznidazole	Placebo	Favours benznidazole	Favours control
3	2	4	BENDITA 2017a												18	0	0	90	29	0	0	30	0	0.04559387	0.20689655	0.21352721	0.13614402	0.31441839	32.81893697															2017	309	Low risk	Low risk	Low risk	Low risk
3	2	5	Adjusted dose ( 365 days)	DIC	MH	Risk Ratio	Random								31			223	177			257			0.20018051		0.14317579	0.27988137	51.1750377	0.01175621	0.91365774	0	0	9.40685246	0				1	Benznidazole	Placebo	Favours benznidazole	Favours control
3	2	5	Torrico 2018												8	0	0	45	43	0	0	47	0	0.104757	0.19431525	0.32366185	0.10303989	0.36644462	14.28393706															2018	30	Low risk	Low risk	Low risk	Unclear risk
3	2	5	TRAENA 2015a												23	0	0	178	134	0	0	210	0	0.04056107	0.20249874	0.20139778	0.13645587	0.3005055	36.89110065															2015	107	Low risk	Low risk	Low risk	Low risk
3	3	0	Positive xenodiagnosis	DIC	MH	Risk Ratio	Random	Totals and subtotals	95%	95%	Yes	No			2			110	23			67			0.05296443		0.01289709	0.21750879	100	0	1	0	0	4.07656932	0.00004571	0	1	0	0	Benznidazole	Placebo	Favours benznidazole	Favours control
3	3	1	Fixed dose	DIC	MH	Risk Ratio	Random								0			0	0			0			0		0	0	0	0	0	0	0	0	0				0	Benznidazole	Placebo	Favours benznidazole	Favours control
3	3	3	Adjusted dose	DIC	MH	Risk Ratio	Random								2			110	23			67			0.05296443		0.01289709	0.21750879	100	0	1	0	0	4.07656932	0.00004571				0	Benznidazole	Placebo	Favours benznidazole	Favours control
3	3	3	Rodriges Coura 1997												2	0	0	110	23	0	0	67	0	0.51946198	0.05296443	0.72073711	0.01289709	0.21750879	100															1997	102	Low risk	Low risk	Unclear risk	Low risk
3	4	0	Mean reduction PCR load (GMT at 365days)	CON	IV	Std. Mean Difference	Random	Totals and subtotals	95%	95%	Yes				0			225	0			255			-0.48081401		-1.19227519	0.23064718	100	9.10042919	0.0025555	89.01150727	0.23575022	1.32456718	0.18531475	0	1	0	1	Benznidazole	Placebo	Favours benznidazole	Favours control
3	4	1	Fixed Dose	CON	IV	Std. Mean Difference	Random								0			0	0			0			0		0	0	0	0	0	0	0	0	0				0	Benznidazole	Placebo	Favours benznidazole	Favours control
3	4	2	Adjusted dose	CON	IV	Std. Mean Difference	Random								0			225	0			255			-0.48081401		-1.19227519	0.23064718	100	9.10042919	0.0025555	89.01150727	0.23575022	1.32456718	0.18531475				1	Benznidazole	Placebo	Favours benznidazole	Favours control
3	4	2	Torrico 2018												0	0.07	0.1022	47	0	0.91	1.3647	45	0	0.04780049	-0.87040847	0.21863324	-1.29892174	-0.4418952	46.47030184															2018	31	Low risk	Low risk	Low risk	Unclear risk
3	4	2	TRAENA 2015a												0	0.03	0.13	178	0	12.38	117.47	210	0	0.01040636	-0.14259854	0.10201154	-0.34253749	0.05734042	53.52969816															2015	70	Low risk	Low risk	Low risk	Low risk
3	5	0	Mean reduction of antibodies titres (conventional ELISA at 365days)	CON	IV	Mean Difference	Random	Totals and subtotals	95%	95%	Yes				0			47	0			45			0.01		-0.16890931	0.18890931	100	0	1	0	0	0.1095507	0.91276571	0	1	0	0	Benznidazole	Placebo	Favours benznidazole	Favours control
3	5	1	Fixed Dose	CON	IV	Mean Difference	Random								0			0	0			0			0		0	0	0	0	0	0	0	0	0				0	Benznidazole	Placebo	Favours benznidazole	Favours control
3	5	2	Adjusted dose	CON	IV	Mean Difference	Random								0			47	0			45			0.01		-0.16890931	0.18890931	100	0	1	0	0	0.1095507	0.91276571				0	Benznidazole	Placebo	Favours benznidazole	Favours control
3	5	2	Torrico 2018												0	-0.14	0.4428	47	0	-0.15	0.4327	45	0	0.00833239	0.01	0.09128194	-0.16890931	0.18890931	100															2018	31	Low risk	Low risk	Low risk	Unclear risk
3	6	0	Mean reduction of antibodies titres (AT CL−ELISA at 365days)	CON	IV	Mean Difference	Random	Totals and subtotals	95%	95%	Yes				0			47	0			45			0.01		-0.07257816	0.09257816	100	0	1	0	0	0.23734652	0.81238798	0	1	0	0	Benznidazole	Placebo	Favours benznidazole	Favours control
3	6	1	Fixed Dose	CON	IV	Mean Difference	Random								0			0	0			0			0		0	0	0	0	0	0	0	0	0				0	Benznidazole	Placebo	Favours benznidazole	Favours control
3	6	2	Adjusted dose	CON	IV	Mean Difference	Random								0			47	0			45			0.01		-0.07257816	0.09257816	100	0	1	0	0	0.23734652	0.81238798				0	Benznidazole	Placebo	Favours benznidazole	Favours control
3	6	2	Torrico 2018												0	-0.01	0.2044	47	0	-0.02	0.1997	45	0	0.00177515	0.01	0.04213249	-0.07257816	0.09257816	100															2018	31	Low risk	Low risk	Low risk	Unclear risk
3	7	0	New ECG abnormalities	DIC	MH	Risk Ratio	Random	Totals and subtotals	95%	95%	Yes	No			28			354	30			359			0.94651601		0.57774733	1.55066499	100	0	1	0	0	0.21823932	0.82724265	0	1	0	0	Benznidazole	Control	Favours benznidazole	Favours control
3	7	1	Adjusted dose	DIC	MH	Risk Ratio	Random								28			354	30			359			0.94651601		0.57774733	1.55066499	100	0	1	0	0	0.21823932	0.82724265				0	Benznidazole	Control	Favours benznidazole	Favours control
3	7	1	TRAENA 2015a												28	0	0	354	30	0	0	359	0	0.06343724	0.94651601	0.25186751	0.57774733	1.55066499	100															2015	102	Low risk	Low risk	Low risk	Low risk
3	8	0	geometric mean (AT CL−ELISA at 365 days)	CON	IV	Mean Difference	Random	Totals and subtotals	95%	95%	Yes				0			47	0			45			-0.57		-1.08208109	-0.05791891	100	0	1	0	0	2.18164562	0.0291357	0	1	0	0	Benznidazole	Placebo	Favours benznidazole	Favours control
3	8	1	Fixed Dose	CON	IV	Mean Difference	Random								0			0	0			0			0		0	0	0	0	0	0	0	0	0				0	Benznidazole	Placebo	Favours benznidazole	Favours control
3	8	2	Adjusted dose	CON	IV	Mean Difference	Random								0			47	0			45			-0.57		-1.08208109	-0.05791891	100	0	1	0	0	2.18164562	0.0291357				0	Benznidazole	Placebo	Favours benznidazole	Favours control
3	8	2	Torrico 2018												0	2.44	1.1239	47	0	3.01	1.3647	45	0	0.06826236	-0.57	0.26127066	-1.08208109	-0.05791891	100															2018	31	Low risk	Low risk	Low risk	Unclear risk
3	9	0	Progression of cardiomyopathy	DIC	MH	Risk Ratio	Random	Totals and subtotals	95%	95%	Yes	No			49			354	56			359			0.88735876		0.62270359	1.26449498	100	0	0	100	0	0.66132512	0.50840384	0	1	0	0	Benznidazole	Control	Favours benznidazole	Favours control
3	9	1	Adjusted dose	DIC	MH	Risk Ratio	Random								49			354	56			359			0.88735876		0.62270359	1.26449498	100	0	0	100	0	0.66132512	0.50840384				0	Benznidazole	Control	Favours benznidazole	Favours control
3	9	1	TRAENA 2015a												49	0	0	354	56	0	0	359	0	0.03265493	0.88735876	0.18070676	0.62270359	1.26449498	100															2015	102	Low risk	Low risk	Low risk	Low risk
3	10	0	Cardiovascular mortality	DIC	MH	Risk Ratio	Random	Totals and subtotals	95%	95%	Yes	No			7			354	6			359			1.18314501		0.40159163	3.48571034	100	0	1	0	0	0.30506295	0.76031821	0	1	0	0	Benznidazole	Control	Favours benznidazolel	Favours control
3	10	1	Adjusted dose	DIC	MH	Risk Ratio	Random								7			354	6			359			1.18314501		0.40159163	3.48571034	100	0	1	0	0	0.30506295	0.76031821				0	Benznidazole	Control	Favours benznidazolel	Favours control
3	10	1	TRAENA 2015a												7	0	0	354	6	0	0	359	0	0.30391344	1.18314501	0.55128344	0.40159163	3.48571034	100															2015	102	Low risk	Low risk	Low risk	Low risk
3	11	0	Severe arrhythmia/Pacemarker/Heart Failure	DIC	MH	Risk Ratio	Random	Totals and subtotals	95%	95%	Yes	No			3			354	8			359			0.38029661		0.10171714	1.42184017	100	0	1	0	0	1.43688522	0.15075061	0	1	0	0	Benznidazole	Control	Favours benznidazolel	Favours control
3	11	1	Adjusted dose	DIC	MH	Risk Ratio	Random								3			354	8			359			0.38029661		0.10171714	1.42184017	100	0	1	0	0	1.43688522	0.15075061				0	Benznidazole	Control	Favours benznidazolel	Favours control
3	11	1	TRAENA 2015a												3	0	0	354	8	0	0	359	0	0.45272296	0.38029661	0.67284691	0.10171714	1.42184017	100															2015	102	Low risk	Low risk	Low risk	Low risk
4	0	0	Benznidazole versus Placebo: safety
4	1	0	Drug discontinuation	DIC	MH	Risk Ratio	Random	Totals and subtotals	95%	95%	Yes	No			110			435	10			411			7.42023789		2.51248986	21.91448863	100	4.06955834	0.1307096	50.85461778	0.47152284	3.62734124	0.00028635	0.12061187	0.72837187	0	2	Benznidazole	Control	Favours benznidazole	Favours control
4	1	1	Fixed dose	DIC	MH	Risk Ratio	Random								10			30	1			30			10		1.36372894	73.32835517	20.28687311	0	1	0	0	2.26514219	0.02350396				0	Benznidazole	Control	Favours benznidazole	Favours control
4	1	1	Morillo 2017												10	0	0	30	1	0	0	30	0	1.03333333	10	1.01653005	1.36372894	73.32835517	20.28687311															2017	48	Low risk	Low risk	High risk	Low risk
4	1	2	Adjusted dose	DIC	MH	Risk Ratio	Random								100			405	9			381			6.34941143		1.26539902	31.85953574	79.71312689	4.06860852	0.04368734	75.42157237	1.04152496	2.24598897	0.02470471				1	Benznidazole	Control	Favours benznidazole	Favours control
4	1	2	Rodriges Coura 1997												11	0	0	53	2	0	0	24	0	0.5303745	2.49056604	0.72826815	0.59757867	10.380088	30.47101236															1997	73	Low risk	Low risk	Unclear risk	Low risk
4	1	2	TRAENA 2015a												89	0	0	352	7	0	0	357	0	0.14845107	12.89488636	0.38529348	6.05975564	27.43973589	49.24211453															2015	70	Low risk	Low risk	Low risk	Low risk
4	2	0	Any Adverse events	DIC	MH	Risk Ratio	Random	Totals and subtotals	95%	95%	Yes	No			111			150	34			60			1.36757014		0.89139984	2.09810234	100	3.1382151	0.07647777	68.13475281	0.06541993	1.43350846	0.15171258	0	1	0	1	Benznidazole	Control	Favours benznidazole	Favours ccontrol
4	2	1	Fixed dose	DIC	MH	Risk Ratio	Random								111			150	34			60			1.36757014		0.89139984	2.09810234	100	3.1382151	0.07647777	68.13475281	0.06541993	1.43350846	0.15171258				1	Benznidazole	Control	Favours benznidazole	Favours ccontrol
4	2	1	BENDITA 2017a												85	0	0	120	19	0	0	30	0	0.02272962	1.11842105	0.15076345	0.8322911	1.50291845	54.09619263															2017	310	Low risk	Low risk	Low risk	Low risk
4	2	1	Morillo 2017												26	0	0	30	15	0	0	30	0	0.03846154	1.73333333	0.19611614	1.18017859	2.54575406	45.90380737															2017	47	Low risk	Low risk	High risk	Low risk
4	2	2	Adjusted dose	DIC	MH	Risk Ratio	Random								0			0	0			0			0		0	0	0	0	0	0	0	0	0				0	Benznidazole	Control	Favours benznidazole	Favours ccontrol
4	3	0	Any Serious Adverse events (SAE)	DIC	MH	Risk Ratio	Random	Totals and subtotals	95%	95%	Yes	No			5			150	1			60			2.22855407		0.37605856	13.20659539	100	0.19972824	0.65494031	0	0	0.88268815	0.37740479	0	1	0	1	Benznidazole	Control	Favours benznidazole	Favours control
4	3	1	Fixed dose	DIC	MH	Risk Ratio	Random								5			150	1			60			2.22855407		0.37605856	13.20659539	100	0.19972824	0.65494031	0	0	0.88268815	0.37740479				1	Benznidazole	Control	Favours benznidazole	Favours control
4	3	1	BENDITA 2017a												2	0	0	120	0	0	0	30	0	2.35947747	1.28099174	1.53605907	0.06310307	26.00412113	34.93150349															2017	311	Low risk	Low risk	Low risk	Low risk
4	3	1	Morillo 2017												3	0	0	30	1	0	0	30	0	1.26666667	3	1.12546287	0.33046504	27.23434813	65.06849651															2017	46	Low risk	Low risk	High risk	Low risk
4	3	2	Adjusted dose	DIC	MH	Risk Ratio	Random								0			0	0			0			0		0	0	0	0	0	0	0	0	0				0	Benznidazole	Control	Favours benznidazole	Favours control
4	4	0	SAE: toxic hepatitis	DIC	MH	Risk Ratio	Random	Totals and subtotals	95%	95%	Yes	No			18			502	2			417			2.44579166		0.64879872	9.21995781	100	1.03288961	0.30948127	3.18423278	0.04516332	1.32097109	0.186511	0.99332502	0.31893131	0	1	Benznidazole	Control	Favours benznidazole	Favours control
4	4	1	Fixed dose	DIC	MH	Risk Ratio	Random								14			150	2			60			1.75		0.42023593	7.287573	79.73249394	0	1	0	0	0.76886412	0.44197398				0	Benznidazole	Control	Favours benznidazole	Favours control
4	4	1	BENDITA 2017a												14	0	0	120	2	0	0	30	0	0.5297619	1.75	0.72784745	0.42023593	7.287573	79.73249394															2017	325	Low risk	Low risk	Low risk	Low risk
4	4	1	Morillo 2017												0	0	0	30	0	0	0	30	0	0	0	0	0	0	0															2017	50	Low risk	Low risk	High risk	Low risk
4	4	2	Adjusted dose	DIC	MH	Risk Ratio	Random								4			352	0			357			9.12747875		0.49324397	168.90397776	20.26750606	0	1	0	0	1.48525946	0.13747511				0	Benznidazole	Control	Favours benznidazole	Favours control
4	4	2	TRAENA 2015a												4	0	0	352	0	0	0	357	0	2.21659606	9.12747875	1.48882372	0.49324397	168.90397776	20.26750606															2015	71	Low risk	Low risk	Low risk	Low risk
4	5	0	SAE: Arthritis	DIC	MH	Risk Ratio	Random	Totals and subtotals	95%	95%	Yes	No			10			352	1			357			10.14204545		1.30517964	78.80990706	100	0	1	0	0	2.21456364	0.02679003	0	1	0	0	Benznidazole	Control	Favours benznidazole	Favours control
4	5	1	Fixed dose	DIC	MH	Risk Ratio	Random								0			0	0			0			0		0	0	0	0	0	0	0	0	0				0	Benznidazole	Control	Favours benznidazole	Favours control
4	5	2	Adjusted dose	DIC	MH	Risk Ratio	Random								10			352	1			357			10.14204545		1.30517964	78.80990706	100	0	1	0	0	2.21456364	0.02679003				0	Benznidazole	Control	Favours benznidazole	Favours control
4	5	2	TRAENA 2015a												10	0	0	352	1	0	0	357	0	1.09435797	10.14204545	1.04611566	1.30517964	78.80990706	100															2015	72	Low risk	Low risk	Low risk	Low risk
4	6	0	SAE: Peripheral neuropathy	DIC	MH	Risk Ratio	Random	Totals and subtotals	95%	95%	Yes	No			12			502	1			417			4.27472085		0.94182219	19.40200448	100	1.93207442	0.38058833	0	0	1.88230077	0.05979519	1.49673414	0.22117492	33.18786735	2	Benznidazole	Control	Favours benznidazole	Favours control
4	6	1	Fixed dose	DIC	MH	Risk Ratio	Random								2			150	0			60			1.52323353		0.16203947	14.31898318	45.57158726	0.35818196	0.5495179	0	0	0.36810084	0.71279805				1	Benznidazole	Control	Favours benznidazole	Favours control
4	6	1	BENDITA 2017a												1	0	0	120	0	0	0	30	0	2.62614414	0.76859504	1.62053823	0.03208433	18.412053	22.68122545															2017	319	Low risk	Low risk	Low risk	Low risk
4	6	1	Morillo 2017												1	0	0	30	0	0	0	30	0	2.60215054	3	1.61311827	0.12706692	70.8288208	22.89036181															2017	49	Low risk	Low risk	High risk	Low risk
4	6	2	Adjusted dose	DIC	MH	Risk Ratio	Random								10			352	1			357			10.14204545		1.30517964	78.80990706	54.42841274	0	1	0	0	2.21456364	0.02679003				0	Benznidazole	Control	Favours benznidazole	Favours control
4	6	2	TRAENA 2015a												10	0	0	352	1	0	0	357	0	1.09435797	10.14204545	1.04611566	1.30517964	78.80990706	54.42841274															2015	73	Low risk	Low risk	Low risk	Low risk
4	7	0	SAE: Lymphadenopathy	DIC	PETO	Peto Odds Ratio	Fixed	Totals and subtotals	95%	95%	Yes	No			10			472	0			387			7.27468502		2.04446221	25.8850674	100	0.09250204	0.76102013	0	0	3.06425473	0.00218213	0.09250204	0.76102013	0	1	Benznidazole	Control	Favours benznidazole	Favours control
4	7	1	Fixed dose	DIC	PETO	Peto Odds Ratio	Fixed								1			120	0			30			3.49034296		0.02599347	468.675186	6.7100988	0	1	0	0	0.5	0.61707508				0	Benznidazole	Control	Favours benznidazole	Favours control
4	7	1	BENDITA 2017a												1	0	0	120	0	0	0	30	0.2	0.16	3.49034296	2.5	0.02599347	468.675186	6.7100988															2017	326	Low risk	Low risk	Low risk	Low risk
4	7	2	Adjusted dose	DIC	PETO	Peto Odds Ratio	Fixed								9			352	0			357			7.66928987		2.06081879	28.54108643	93.2899012	0	1	0	0	3.03844682	0.00237801				0	Benznidazole	Control	Favours benznidazole	Favours control
4	7	2	TRAENA 2015a												9	0	0	352	0	0	0	357	4.53173484	2.22446564	7.66928987	0.67048204	2.06081879	28.54108643	93.2899012															2015	74	Low risk	Low risk	Low risk	Low risk
4	8	0	SAE: Oedema	DIC	MH	Risk Ratio	Random	Totals and subtotals	95%	95%	Yes	No			19			352	5			357			3.85397727		1.45505242	10.20797645	100	0	1	0	0	2.71460522	0.00663548	0	1	0	0	Benznidazole	Control	Favours benznidazole	Favours control
4	8	1	Fixed dose	DIC	MH	Risk Ratio	Random								0			0	0			0			0		0	0	0	0	0	0	0	0	0				0	Benznidazole	Control	Favours benznidazole	Favours control
4	8	2	Adjusted dose	DIC	MH	Risk Ratio	Random								19			352	5			357			3.85397727		1.45505242	10.20797645	100	0	1	0	0	2.71460522	0.00663548				0	Benznidazole	Control	Favours benznidazole	Favours control
4	8	2	TRAENA 2015a												19	0	0	352	5	0	0	357	0	0.24698955	3.85397727	0.49698043	1.45505242	10.20797645	100															2015	75	Low risk	Low risk	Low risk	Low risk
4	9	0	SAE: Fever	DIC	MH	Risk Ratio	Random	Totals and subtotals	95%	95%	Yes	No			20			472	1			387			8.09425955		1.26242279	51.89785721	100	1.20981196	0.27136943	17.34252683	0.33974407	2.20576897	0.02740018	1.1756662	0.27824009	14.94184305	1	Benznidazole	Control	Favours benznidazole	Favours control
4	9	1	Fixed dose	DIC	MH	Risk Ratio	Random								4			120	0			30			2.30578512		0.12751021	41.69583711	35.64537299	0	1	0	0	0.56559821	0.57166695				0	Benznidazole	Control	Favours benznidazole	Favours control
4	9	1	BENDITA 2017a												4	0	0	120	0	0	0	30	0	2.18169969	2.30578512	1.47705778	0.12751021	41.69583711	35.64537299															2017	327	Low risk	Low risk	Low risk	Low risk
4	9	2	Adjusted dose	DIC	MH	Risk Ratio	Random								16			352	1			357			16.22727273		2.16361371	121.70581966	64.35462701	0	1	0	0	2.71069631	0.00671421				0	Benznidazole	Control	Favours benznidazole	Favours control
4	9	2	TRAENA 2015a												16	0	0	352	1	0	0	357	0	1.05685797	16.22727273	1.02803598	2.16361371	121.70581966	64.35462701															2015	76	Low risk	Low risk	Low risk	Low risk
4	10	0	SAE: Severe skin reactions	DIC	MH	Risk Ratio	Random	Totals and subtotals	95%	95%	Yes	No			1			30	0			30			3		0.12706692	70.8288208	100	0	1	0	0	0.68104882	0.49584061	0	1	0	0	Benznidazole	Control	Favours benznidazole	Favours control
4	10	1	Fixed dose	DIC	MH	Risk Ratio	Random								1			30	0			30			3		0.12706692	70.8288208	100	0	1	0	0	0.68104882	0.49584061				0	Benznidazole	Control	Favours benznidazole	Favours control
4	10	1	Morillo 2017												1	0	0	30	0	0	0	30	0	2.60215054	3	1.61311827	0.12706692	70.8288208	100															2017	50	Low risk	Low risk	High risk	Low risk
4	10	2	Adjusted dose	DIC	MH	Risk Ratio	Random								0			0	0			0			0		0	0	0	0	0	0	0	0	0				0	Benznidazole	Control	Favours benznidazole	Favours control
4	11	0	SAE: gastrointestinal	DIC	MH	Risk Ratio	Random	Totals and subtotals	95%	95%	Yes	No			0			0	0			0			0		0	0	0	0	0	0	�	0	0	0	0	0	0	Benznidazole	Control	Favours benznidazole	Favours control
4	11	1	Fixed dose	DIC	MH	Risk Ratio	Random								0			0	0			0			0		0	0	0	0	0	0	0	0	0				0	Benznidazole	Control	Favours benznidazole	Favours control
4	11	2	Adjusted dose	DIC	MH	Risk Ratio	Random								0			0	0			0			0		0	0	0	0	0	0	0	0	0				0	Benznidazole	Control	Favours benznidazole	Favours control
4	12	0	SAE: Abortion spontaneous	DIC	MH	Risk Ratio	Random	Totals and subtotals	95%	95%	Yes	No			1			30	0			30			3		0.12706692	70.8288208	100	0	1	0	0	0.68104882	0.49584061	0	1	0	0	Benznidazole	Control	Favours benznidazole	Favours control
4	12	1	Fixed dose	DIC	MH	Risk Ratio	Random								1			30	0			30			3		0.12706692	70.8288208	100	0	1	0	0	0.68104882	0.49584061				0	Benznidazole	Control	Favours benznidazole	Favours control
4	12	1	Morillo 2017												1	0	0	30	0	0	0	30	0	2.60215054	3	1.61311827	0.12706692	70.8288208	100															2017	50	Low risk	Low risk	High risk	Low risk
4	12	2	Adjusted dose	DIC	MH	Risk Ratio	Random								0			0	0			0			0		0	0	0	0	0	0	0	0	0				0	Benznidazole	Control	Favours benznidazole	Favours control
4	13	0	Non-SAE: Pruritus	DIC	MH	Risk Ratio	Random	Totals and subtotals	95%	95%	Yes	No			116			472	29			387			3.21671026		2.17589241	4.75539364	100	0.10757111	0.74292656	0	0	5.85782301	0	0.10559258	0.74521886	0	1	Benznidazole	Control	Favours benznidazole	Favours control
4	13	1	Fixed dose	DIC	MH	Risk Ratio	Random								32			120	2			30			4		1.01501462	15.76331971	8.12556622	0	1	0	0	1.98126307	0.04756178				0	Benznidazole	Control	Favours benznidazole	Favours control
4	13	1	BENDITA 2017a												32	0	0	120	2	0	0	30	0	0.48958333	4	0.69970232	1.01501462	15.76331971	8.12556622															2017	320	Low risk	Low risk	Low risk	Low risk
4	13	2	Adjusted dose	DIC	MH	Risk Ratio	Random								84			352	27			357			3.15530303		2.09854351	4.7442129	91.87443378	0	1	0	0	5.52216259	0.00000003				0	Benznidazole	Control	Favours benznidazole	Favours control
4	13	2	TRAENA 2015a												84	0	0	352	27	0	0	357	0	0.04329977	3.15530303	0.20808597	2.09854351	4.7442129	91.87443378															2015	141	Low risk	Low risk	Low risk	Low risk
4	14	0	Non-SAE: Mild rash	DIC	MH	Risk Ratio	Random	Totals and subtotals	95%	95%	Yes	No			161			502	28			417			5.31943175		3.65583171	7.74005928	100	0.13927348	0.9327326	0	0	8.73451661	0	0.10462241	0.74635157	0	2	Benznidazole	Control	Favours benznidazole	Favours control
4	14	1	Fixed dose	DIC	MH	Risk Ratio	Random								33			150	3			60			6.2355832		2.21870688	17.52484666	13.17252295	0.03617115	0.84916254	0	0	3.47150128	0.00051756				1	Benznidazole	Control	Favours benznidazole	Favours control
4	14	1	BENDITA 2017a												15	0	0	120	0	0	0	30	0	2.0239936	7.94214876	1.42267129	0.48860513	129.09755453	1.80907467															2017	321	Low risk	Low risk	Low risk	Low risk
4	14	1	Morillo 2017												18	0	0	30	3	0	0	30	0	0.32222222	6	0.56764621	1.97228612	18.25292974	11.36344828															2017	53	Low risk	Low risk	High risk	Low risk
4	14	2	Adjusted dose	DIC	MH	Risk Ratio	Random								128			352	25			357			5.19272727		3.47214175	7.76593195	86.82747705	0	1	0	0	8.0215386	0				0	Benznidazole	Control	Favours benznidazole	Favours control
4	14	2	TRAENA 2015a												128	0	0	352	25	0	0	357	0	0.04217047	5.19272727	0.2053545	3.47214175	7.76593195	86.82747705															2015	77	Low risk	Low risk	Low risk	Low risk
4	15	0	Non-SAE: Moderate rash	DIC	MH	Risk Ratio	Random	Totals and subtotals	95%	95%	Yes	No			91			472	12			387			6.41798719		3.59903702	11.44488355	100	0.04007932	0.84132566	0	0	6.29933803	0	0.03929427	0.84286691	0	1	Benznidazole	Control	Favours benznidazole	Favours control
4	15	1	Fixed dose	DIC	MH	Risk Ratio	Random								16			120	0			30			8.45454545		0.52153151	137.05660676	4.31169934	0	1	0	0	1.50194159	0.13311219				0	Benznidazole	Control	Favours benznidazole	Favours control
4	15	1	BENDITA 2017a												16	0	0	120	0	0	0	30	0	2.02008353	8.45454545	1.42129643	0.52153151	137.05660676	4.31169934															2017	322	Low risk	Low risk	Low risk	Low risk
4	15	2	Adjusted dose	DIC	MH	Risk Ratio	Random								75			352	12			357			6.33877841		3.50909883	11.45026506	95.68830066	0	1	0	0	6.12087619	0				0	Benznidazole	Control	Favours benznidazole	Favours control
4	15	2	TRAENA 2015a												75	0	0	352	12	0	0	357	0	0.09102464	6.33877841	0.3017029	3.50909883	11.45026506	95.68830066															2015	78	Low risk	Low risk	Low risk	Low risk
4	16	0	Non-SAE: Headache	DIC	MH	Risk Ratio	Random	Totals and subtotals	95%	95%	Yes	No			118			472	80			387			1.15724771		0.89507448	1.4962132	100	0.0336284	0.85449955	0	0	1.1142466	0.26517343	0.03361941	0.85451877	0	1	Benznidazole	Control	Favours benznidazole	Favours control
4	16	1	Fixed dose	DIC	MH	Risk Ratio	Random								35			120	8			30			1.09375		0.56777032	2.10699471	15.35180081	0	1	0	0	0.26788146	0.78879057				0	Benznidazole	Control	Favours benznidazole	Favours control
4	16	1	BENDITA 2017a												35	0	0	120	8	0	0	30	0	0.11190476	1.09375	0.33452169	0.56777032	2.10699471	15.35180081															2017	318	Low risk	Low risk	Low risk	Low risk
4	16	2	Adjusted dose	DIC	MH	Risk Ratio	Random								83			352	72			357			1.16915246		0.88431782	1.54573101	84.64819919	0	1	0	0	1.09699791	0.27264232				0	Benznidazole	Control	Favours benznidazole	Favours control
4	16	2	TRAENA 2015a												83	0	0	352	72	0	0	357	0	0.02029505	1.16915246	0.1424607	0.88431782	1.54573101	84.64819919															2015	79	Low risk	Low risk	Low risk	Low risk
4	17	0	Non-SAE: Insomnia	DIC	PETO	Peto Odds Ratio	Fixed	Totals and subtotals	95%	95%	Yes	No			17			472	8			387			2.05098258		0.91925592	4.57601571	100	0.04647623	0.8293126	0	0	1.75434557	0.07937131	0.04647623	0.8293126	0	1	Benznidazole	Control	Favours benznidazolel	Favours control
4	17	1	Fixed dose	DIC	PETO	Peto Odds Ratio	Fixed								1			120	0			30			3.49034296		0.02599347	468.675186	2.68240521	0	1	0	0	0.5	0.61707508				0	Benznidazole	Control	Favours benznidazolel	Favours control
4	17	1	BENDITA 2017a												1	0	0	120	0	0	0	30	0.2	0.16	3.49034296	2.5	0.02599347	468.675186	2.68240521															2017	328	Low risk	Low risk	Low risk	Low risk
4	17	2	Adjusted dose	DIC	PETO	Peto Odds Ratio	Fixed								16			352	8			357			2.02114471		0.89598605	4.55925174	97.31759479	0	1	0	0	1.69534793	0.09000944				0	Benznidazole	Control	Favours benznidazolel	Favours control
4	17	2	TRAENA 2015a												16	0	0	352	8	0	0	357	4.08462623	5.80479604	2.02114471	0.41505583	0.89598605	4.55925174	97.31759479															2015	80	Low risk	Low risk	Low risk	Low risk
4	18	0	Non-SAE: Gastrointestinal	DIC	MH	Risk Ratio	Random	Totals and subtotals	95%	95%	Yes	No			36			150	11			60			1.31690918		0.71060422	2.44052845	100	0.23809075	0.62558852	0	0	0.87458225	0.38180126	0	1	0	1	Benznidazole	Control	Favours benznidazolel	Favours control
4	18	1	Fixed dose	DIC	MH	Risk Ratio	Random								36			150	11			60			1.31690918		0.71060422	2.44052845	100	0.23809075	0.62558852	0	0	0.87458225	0.38180126				1	Benznidazole	Control	Favours benznidazolel	Favours control
4	18	1	BENDITA 2017a												28	0	0	120	6	0	0	30	0	0.16071429	1.16666667	0.40089186	0.53174941	2.55968523	61.64772727															2017	324	Low risk	Low risk	Low risk	Low risk
4	18	1	Morillo 2017												8	0	0	30	5	0	0	30	0	0.25833333	1.6	0.50826502	0.59085921	4.33267342	38.35227273															2017	53	Low risk	Low risk	High risk	Low risk
4	18	2	Adjusted dose	DIC	MH	Risk Ratio	Random								0			0	0			0			0		0	0	0	0	0	0	0	0	0				0	Benznidazole	Control	Favours benznidazolel	Favours control
4	19	0	Non-SAE: Nervous system disorders	DIC	MH	Risk Ratio	Random	Totals and subtotals	95%	95%	Yes	No			45			150	11			60			1.70711022		0.57927392	5.03082427	100	2.6485149	0.10364674	62.24299132	0.39446606	0.96984669	0.33212293	0	1	0	1	Benznidazole	Control	Favours benznidazole	Favours control
4	19	1	Fixed dose	DIC	MH	Risk Ratio	Random								45			150	11			60			1.70711022		0.57927392	5.03082427	100	2.6485149	0.10364674	62.24299132	0.39446606	0.96984669	0.33212293				1	Benznidazole	Control	Favours benznidazole	Favours control
4	19	1	BENDITA 2017a												35	0	0	120	8	0	0	30	0	0.11190476	1.09375	0.33452169	0.56777032	2.10699471	60.04975107															2017	323	Low risk	Low risk	Low risk	Low risk
4	19	1	Morillo 2017												10	0	0	30	3	0	0	30	0	0.36666667	3.33333333	0.60553007	1.01730368	10.9221183	39.95024893															2017	55	Low risk	Low risk	High risk	Low risk
4	19	2	Adjusted dose	DIC	MH	Risk Ratio	Random								0			0	0			0			0		0	0	0	0	0	0	0	0	0				0	Benznidazole	Control	Favours benznidazole	Favours control
4	20	0	Non-SAE: Mild hepatitis (ALAT x 3+)	DIC	MH	Risk Ratio	Random	Totals and subtotals	95%	95%	Yes	No			2			30	1			30			2		0.19140591	20.89799668	100	0	1	0	0	0.5789644	0.5626132	0	1	0	0	Benznidazole	Control	Favours benznidazole	Favours control
4	20	1	Fixed dose	DIC	MH	Risk Ratio	Random								2			30	1			30			2		0.19140591	20.89799668	100	0	1	0	0	0.5789644	0.5626132				0	Benznidazole	Control	Favours benznidazole	Favours control
4	20	1	Morillo 2017												2	0	0	30	1	0	0	30	0	1.43333333	2	1.197219	0.19140591	20.89799668	100															2017	55	Low risk	Low risk	High risk	Low risk
4	20	2	Adjusted dose	DIC	MH	Risk Ratio	Random								0			0	0			0			0		0	0	0	0	0	0	0	0	0				0	Benznidazole	Control	Favours benznidazole	Favours control
5	0	0	Benznidazole versus Posaconazole
5	2	0	Positive PCR	DIC	MH	Risk Ratio	Random	Totals and subtotals	95%	95%	Yes	No			13			56	49			56			0.24173787		0.0625955	0.93356863	100	5.19987062	0.02258862	80.7687523	0.77993751	2.05967788	0.03942935	4.17197443	0.04109801	76.0305338	1	Benznidazol	Posaconazol	Favours bendnidazol	Favours posaconazol
5	2	1	Fixed low dose of Posaconazol, follow-up 168 days	DIC	MH	Risk Ratio	Random								0			0	0			0			0		0	0	0	0	0	0	0	0	0				0	Benznidazol	Posaconazol	Favours bendnidazol	Favours posaconazol
5	2	2	Fixed low dose of Posaconazol, follow-up 280 days	DIC	MH	Risk Ratio	Random								10			26	24			26			0.41666667		0.25304779	0.68608032	56.26326621	0	1	0	0	3.44066393	0.00058029				0	Benznidazol	Posaconazol	Favours bendnidazol	Favours posaconazol
5	2	2	Molina 2014												10	0	0	26	24	0	0	26	0	0.06474359	0.41666667	0.25444762	0.25304779	0.68608032	56.26326621															2014	60	Low risk	Low risk	High risk	Low risk
5	2	3	Fixed dose (follow-up 180 days)	DIC	MH	Risk Ratio	Random								0			0	0			0			0		0	0	0	0	0	0	0	0	0				0	Benznidazol	Posaconazol	Favours bendnidazol	Favours posaconazol
5	2	3	Morillo 2017												3	0	0	30	4	0	0	30	0	0	0	0	0	0	0															2017	44	Low risk	Low risk	High risk	Low risk
5	2	4	Fixed dose (follow-up 360 days)	DIC	MH	Risk Ratio	Random								3			30	25			30			0.12		0.04053285	0.35526737	43.73673379	0	1	0	0	3.82874602	0.0001288				0	Benznidazol	Posaconazol	Favours bendnidazol	Favours posaconazol
5	2	4	Morillo 2017												3	0	0	30	25	0	0	30	0	0.30666667	0.12	0.55377492	0.04053285	0.35526737	43.73673379															2017	44	Low risk	Low risk	High risk	Low risk
[truncated: 3 more columns]
